# Supplementary material for: Surviving historical Patagonian landscapes and climate: molecular insights from Galaxias maculatus
Source: BMC Evol Biol. 2010 Mar 8;10:67. doi: 10.1186/1471-2148-10-67 (PMC2838892; doi:10.1186/1471-2148-10-67)
Supplement: Additional file 1 — Maximum likelihood analysis of all mtDNA control region haplotypes from the present study and a subset of homologous haplotypes derived from New Zealand and Tasmanian populations of Galaxias maculatus [30]. Phylogenetic analyses presented in Additional files 1 and 2 were conducted using partial isolates of control region sequences from [30] (AF240184-AF240339) to justify the use of a single sequence as an outgroup. File is Newick format. [file 1471-2148-10-67-S1.TXT]

(((((((((((((((((((((Pat158:0.0144246054,((Pat157:0.0193756655,Pat156:0.0144143168)0.0000000000:0.0000000859,(Pat155:0.0181554121,(Pat153:0.0186993171,(Pat154:0.0277797102,((Pat116:0.0000004346,(Pat117:0.0147542088,((((Pat114:0.0303678674,Pat113:0.0247466029)0.7390000000:0.0047389853,((Pat115:0.0250108214,(Pat111:0.0000000002,Pat110:0.0047243175)0.5640000000:0.0146088350)0.3760000000:0.0051416510,Pat112:0.0144558284)0.8510000000:0.0103386406)0.6310000000:0.0049943138,Pat109:0.0468840064)0.7690000000:0.0051272872,(((Pat105:0.0097871976,(Pat108:0.0146517559,(Pat107:0.0047762096,Pat106:0.0000001062)0.0000000000:0.0000001358)0.8820000000:0.0096324905)0.8640000000:0.0098099868,Pat103:0.0049563439)0.7370000000:0.0043165777,Pat104:0.0202479747)0.8070000000:0.0097750374)0.9120000000:0.0154625841)0.4670000000:0.0046614550)0.8480000000:0.0180780327,Pat118:0.0173656973)0.9950000000:0.0973861088)0.7910000000:0.0185222232)0.7940000000:0.0153037548)0.8760000000:0.0156722094)0.8970000000:0.0096641654)0.0000000000:0.0000001081,(((((((Pat122:0.0094745605,Pat121:0.0000000816)0.9030000000:0.0047436152,(Pat120:0.0095745995,Pat119:0.0095949221)0.7850000000:0.0048415410)0.0000000000:0.0000003092,Pat123:0.0144676202)0.3770000000:0.0047192838,(((Pat186:0.0242744839,(Pat185:0.0098373984,Pat184:0.0150562462)0.7300000000:0.0041344328)0.7610000000:0.0049101422,Pat183:0.0242126513)0.0000000000:0.0000002560,(Pat182:0.0050191080,Pat181:0.0095757715)0.8020000000:0.0046538970)0.9680000000:0.0144649697)0.0000000000:0.0000003577,(((Pat141:0.0094753298,Pat140:0.0000001214)0.0000000000:0.0000001095,(Pat137:0.0047176595,(Pat138:0.0000003882,Pat139:0.0191762312)0.4060000000:0.0047501845)0.8170000000:0.0046835804)0.0000000000:0.0000001110,((Pat136:0.0143698551,(Pat134:0.0194413028,Pat133:0.0047901585)0.7760000000:0.0047063957)0.3880000000:0.0047671972,Pat135:0.0094534055)0.0000000000:0.0000004015)0.0000000000:0.0000000816)0.0000000000:0.0000001415,(((Pat178:0.0048631405,(Pat177:0.0047555055,(Pat176:0.0000001221,(Pat175:0.0000000856,Pat174:0.0147513698)0.8110000000:0.0047920508)0.8450000000:0.0047715875)0.0000000000:0.0000001136)0.0000000000:0.0000001005,(Pat166:0.0095832703,(Pat152:0.0048492132,(Pat151:0.0206715726,Pat150:0.0208376281)0.6350000000:0.0034143653)0.3690000000:0.0095848622)0.0000000000:0.0000003182)0.8580000000:0.0047427596,((Pat132:0.0119508568,(Pat131:0.0251344737,Pat130:0.0236093545)0.7450000000:0.0085399518)0.8550000000:0.0094072471,((Pat129:0.0047501320,Pat128:0.0149826869)0.7730000000:0.0047502068,((Pat127:0.0047350270,Pat126:0.0047293009)0.0000000000:0.0000001086,(Pat125:0.0147315677,Pat124:0.0147309318)0.7530000000:0.0045352071)0.0000000000:0.0000001022)0.0000000000:0.0000001062)0.0000000000:0.0000000845)0.8390000000:0.0047184745)0.0000000000:0.0000003903,(Pat143:0.0046945816,Pat142:0.0000002458)0.0000000000:0.0046945790)0.8490000000:0.0047184177)0.0000000000:0.0000000996,((Pat171:0.0095763998,(Pat170:0.0144926557,(Pat169:0.0047449762,(Pat168:0.0095449334,Pat167:0.0000000002)0.0000000000:0.0000001034)0.0000000000:0.0000000890)0.0000000000:0.0000001147)0.8330000000:0.0047447297,((Pat149:0.0000001351,(Pat148:0.0145918384,(Pat147:0.0000001072,(Pat146:0.0091455149,(Pat145:0.0254426734,Pat144:0.0149742224)0.0000000000:0.0000002510)0.7540000000:0.0047340320)0.0000000000:0.0000000979)0.8420000000:0.0047218520)0.9750000000:0.0193808391,(Pat163:0.0143996473,(((Pat165:0.0095426522,Pat164:0.0000000913)0.0000000000:0.0000000968,Pat162:0.0095756021)0.0000000000:0.0000000837,(Pat161:0.0047381178,(Pat160:0.0047381173,Pat159:0.0047716367)0.0000000000:0.0000001008)0.8440000000:0.0047505387)0.0000000000:0.0000003196)0.4320000000:0.0047396976)0.0000000000:0.0000003752)0.0000000000:0.0000000989)0.0000000000:0.0000000719,((Pat172:0.0099676124,Pat179:0.0100613286)0.7740000000:0.0044907762,Pat180:0.0243831910)0.0000000000:0.0000002836)0.7850000000:0.0046931099,Pat173:0.0048558033)0.9380000000:0.0247114429,((Pat196:0.0000001001,(Pat195:0.0150006835,Pat194:0.0148524734)0.8800000000:0.0101015696)0.8180000000:0.0048159616,((Pat191:0.0151036623,(((Pat190:0.0099793685,Pat189:0.0100643584)0.7850000000:0.0046100587,Pat187:0.0047962118)0.0000000000:0.0000001244,Pat188:0.0048056685)0.7850000000:0.0046571501)0.7540000000:0.0050580808,(Pat193:0.0000001124,Pat192:0.0048175495)0.7830000000:0.0049272496)0.7950000000:0.0047523995)0.0000000000:0.0000003449)0.6580000000:0.0139100772,(Pat205:0.0240566245,(((Pat204:0.0000000002,Pat203:0.0000000002)0.9930000000:0.0347090803,(Pat202:0.0145544532,Pat201:0.0098188485)0.7300000000:0.0049898587)0.0000000000:0.0000007379,(Pat200:0.0093184480,((Pat199:0.0142339280,Pat197:0.0000000901)0.0000000000:0.0000001131,Pat198:0.0047600725)0.7850000000:0.0048353097)0.7430000000:0.0093176489)0.8090000000:0.0182966030)0.7830000000:0.0171175927)0.6860000000:0.0042747490,((Pat210:0.0046904909,Pat209:0.0049372948)0.0000000000:0.0000002721,(Pat208:0.0096900937,(Pat207:0.0097607753,Pat206:0.0000001043)0.0000000000:0.0000001036)0.8940000000:0.0098170884)0.9840000000:0.0370735524)0.9290000000:0.0306864221,(Pat24:0.0292455842,(((Pat4:0.0096116170,(Pat3:0.0046921594,(Pat2:0.0000003565,Pat1:0.0096661528)0.9360000000:0.0147618704)0.7550000000:0.0048688875)0.7660000000:0.0047549500,((Pat20:0.0049200349,Pat19:0.0047783726)0.8160000000:0.0046925552,(Pat18:0.0192116043,(((Pat10:0.0047444217,Pat9:0.0000003125)0.8900000000:0.0047127450,((Pat8:0.0000002572,Pat7:0.0046798048)0.0000000000:0.0000003534,(Pat6:0.0047231782,Pat5:0.0000003532)0.8960000000:0.0047130549)0.8280000000:0.0094458591)0.0000000000:0.0000002344,(((Pat15:0.0046559876,(Pat16:0.0243902664,Pat14:0.0000004346)0.4620000000:0.0046851068)0.0000000000:0.0000003175,Pat17:0.0046843363)0.0000000000:0.0000001954,(Pat13:0.0142781050,(Pat12:0.0194711771,Pat11:0.0048155746)0.0000000000:0.0000002498)0.3430000000:0.0047016501)0.7400000000:0.0046838714)0.0000000000:0.0000003809)0.0000000000:0.0000002789)0.0000000000:0.0000002905)0.4340000000:0.0046946341,((Pat22:0.0046998380,Pat21:0.0000000002)0.0000000000:0.0000003213,(Pat23:0.0106947167,(((Pat70:0.0282179617,((Pat69:0.0095750497,(Pat68:0.0141357602,(Pat67:0.0160722621,(Pat66:0.0185089148,Pat65:0.0645888546)0.8250000000:0.0134352580)0.6240000000:0.0037903613)0.1180000000:0.0052880449)0.0000000000:0.0000002907,(((Pat100:0.0047305194,(Pat99:0.0000003094,Pat98:0.0047095863)0.0000000000:0.0000002491)0.9320000000:0.0147907807,(((Pat92:0.0102521062,(((Pat87:0.0103983163,Pat86:0.0098139463)0.8120000000:0.0098991976,Pat88:0.0049442975)0.8190000000:0.0153580685,(Pat91:0.0150385981,(Pat90:0.0151117412,Pat89:0.0151054996)0.0000000000:0.0000003135)0.0000000000:0.0000008332)0.7530000000:0.0147509437)0.8180000000:0.0098090737,((Pat85:0.0096874102,Pat84:0.0100467999)0.9260000000:0.0148327666,((Pat79:0.0095425438,(((Pat75:0.0095783350,(Pat74:0.0000002725,Pat73:0.0047675535)0.0000000000:0.0000002363)0.7700000000:0.0048068501,(Pat72:0.0095190219,Pat71:0.0000003970)0.8940000000:0.0192946723)0.7590000000:0.0047865808,(Pat77:0.0000003312,(Pat78:0.0047455915,Pat76:0.0000001926)0.8400000000:0.0047165400)0.0000000000:0.0000004133)0.8380000000:0.0047162722)0.0000000000:0.0000001942,((Pat83:0.0000002581,(Pat82:0.0258724164,Pat81:0.0092212353)0.8780000000:0.0104704167)0.8880000000:0.0096242908,Pat80:0.0048746851)0.7740000000:0.0048749846)0.0000000000:0.0000002273)0.9160000000:0.0141129326)0.0000000000:0.0000003899,(Pat93:0.0143711922,(Pat97:0.0298921393,(Pat96:0.0048199239,(Pat95:0.0047227469,Pat94:0.0000002728)0.9050000000:0.0096021902)0.0000000000:0.0000008942)0.7850000000:0.0049925147)0.7870000000:0.0049020156)0.7590000000:0.0047037560)0.8560000000:0.0100151852,((Pat44:0.0144753679,(Pat43:0.0000002512,(Pat39:0.0047861858,((Pat41:0.0000002633,Pat40:0.0145856797)0.7810000000:0.0047347997,Pat42:0.0100432242)0.7520000000:0.0050329490)0.8190000000:0.0046482466)0.0000000000:0.0000002789)0.8000000000:0.0047420115,((Pat64:0.0098865345,((Pat63:0.0147888439,(Pat62:0.0000002396,(Pat61:0.0000003326,Pat60:0.0048042800)0.8720000000:0.0047935790)0.0000000000:0.0000003080)0.9400000000:0.0145394296,(((Pat48:0.0047286574,Pat47:0.0102821967)0.8650000000:0.0100371103,Pat46:0.0098229648)0.7700000000:0.0047460829,(((Pat59:0.0000000002,Pat49:0.0000002240)0.0000000000:0.0000002955,Pat58:0.0048196999)0.8540000000:0.0048195532,((Pat57:0.0098199235,Pat56:0.0047450084)0.7980000000:0.0048931482,((Pat55:0.0047811276,(Pat54:0.0000000002,(Pat53:0.0047681118,((Pat52:0.0047721510,Pat50:0.0000000002)0.0000000000:0.0000002508,Pat51:0.0000000002)0.0000000000:0.0000002647)0.0000000000:0.0000003229)0.0000000000:0.0000003156)0.0000000000:0.0000002257,Pat45:0.0047732681)0.0000000000:0.0000002522)0.0000000000:0.0000002692)0.0000000000:0.0000002387)0.0000000000:0.0000001673)0.0000000000:0.0000003293)0.9550000000:0.0144487446,((((Pat30:0.0097962097,Pat29:0.0000002560)0.9140000000:0.0097376788,((Pat28:0.0048529910,Pat27:0.0096457967)0.7550000000:0.0047988209,(Pat26:0.0000002401,Pat25:0.0095438729)0.0000000000:0.0000003549)0.0000000000:0.0000003281)0.7430000000:0.0047792145,(((((Pat37:0.0000003109,Pat34:0.0000000002)0.0000000000:0.0000002945,Pat35:0.0047690124)0.0000000000:0.0000002375,Pat36:0.0095398947)0.0000000000:0.0000003627,(Pat32:0.0000003007,Pat31:0.0097010175)0.8280000000:0.0048128867)0.0000000000:0.0000003111,Pat33:0.0096117438)0.7540000000:0.0047031412)0.6020000000:0.0048646461,Pat38:0.0142400622)0.0000000000:0.0000002595)0.7690000000:0.0047684747)0.7600000000:0.0047388304)0.8690000000:0.0097190993)0.7850000000:0.0116580298)1.0000000000:0.1263631907,Pat101:0.0785276717)0.4160000000:0.0071039215,Pat102:0.0162388842)0.9540000000:0.0352458101)0.7050000000:0.0042323387)0.0000000000:0.0000001867)0.7980000000:0.0048382889)0.0000000000:0.0000011299)0.8140000000:0.0216299289,Pat211:0.0419330847)1.0000000000:0.0998263195,Pat272:0.0050659105)0.5510000000:0.0265239952,Pat273:0.0036060442)0.8990000000:0.0508450377,(((Pat253:0.0048383584,(Pat251:0.0097480072,(((Pat250:0.0048318911,Pat249:0.0047959374)0.7900000000:0.0048589774,(Pat247:0.0000000002,(Pat246:0.0048518885,Pat245:0.0048300465)0.0000000000:0.0000001041)0.0000000000:0.0000001365)0.0000000000:0.0000001150,Pat248:0.0048356109)0.0000000000:0.0000001145)0.0000000000:0.0000002314)0.7770000000:0.0047592665,(Pat252:0.0048778362,Pat254:0.0150206315)0.0000000000:0.0000002186)0.9850000000:0.0673770117,(((Pat244:0.0105678201,(((Pat232:0.0099332916,Pat231:0.0000001609)0.9110000000:0.0099402032,((Pat230:0.0049236369,(Pat229:0.0049312339,Pat228:0.0049283073)0.0000000000:0.0000001126)0.0000000000:0.0000001540,Pat227:0.0000000002)0.0000000000:0.0000000996)0.0000000000:0.0000001117,(Pat226:0.0000002087,Pat225:0.0048805698)0.9190000000:0.0100715177)0.7510000000:0.0045624275)0.2570000000:0.0063389401,(Pat243:0.0213440280,(((Pat242:0.0433839084,Pat240:0.0000002285)0.7840000000:0.0050359906,(Pat239:0.0207321870,((Pat238:0.0265896604,(Pat237:0.0050668511,(Pat236:0.0103858441,Pat235:0.0048750977)0.7830000000:0.0052659114)0.0000000000:0.0000001183)0.0000000000:0.0000001405,(Pat234:0.0050558927,Pat233:0.0000000002)0.9130000000:0.0050601652)0.0000000000:0.0000002115)0.8190000000:0.0051074687)0.0000000000:0.0000002276,Pat241:0.0156012827)0.7470000000:0.0046885242)0.9990000000:0.0700888413)0.6490000000:0.0041715811,(((Pat215:0.0048854924,(Pat218:0.0100383870,(Pat217:0.0155400350,Pat216:0.0103056604)0.7300000000:0.0042907189)0.8810000000:0.0100828390)0.7750000000:0.0048913375,(Pat212:0.0098421748,((Pat214:0.0000003892,Pat213:0.0097598773)0.8790000000:0.0097371060,Pat219:0.0098839741)0.7480000000:0.0050812469)0.7820000000:0.0049371110)0.8920000000:0.0103344439,((Pat221:0.0097574584,Pat220:0.0000001535)0.9810000000:0.0320143638,(Pat224:0.0285808985,(Pat223:0.0322569198,Pat222:0.0136119502)0.8550000000:0.0110988618)0.7010000000:0.0063937370)0.1460000000:0.0106455432)0.0000000000:0.0000001717)0.9630000000:0.0482100461)0.9740000000:0.0793593229)1.0000000000:0.1582273437,(Pat271:0.0096633307,(Pat270:0.0000000998,Pat269:0.0096235790)0.7630000000:0.0045761105)0.9830000000:0.0698040180)0.4590000000:0.0070798129,Pat268:0.0309995891)0.8360000000:0.0140485184,(Pat267:0.0294948213,(Pat258:0.0047823883,(Pat257:0.0000001266,(Pat256:0.0097637937,Pat255:0.0000001152)0.8460000000:0.0047927018)0.0000000000:0.0000001516)0.0000000000:0.0000002768)0.0240000000:0.0046117916)0.0000000000:0.0030629783,((Pat266:0.0047760617,((Pat264:0.0097051878,Pat263:0.0000001060)0.0000000000:0.0000001145,((Pat262:0.0145731870,(Pat260:0.0000000002,Pat259:0.0096002435)0.0000000000:0.0000001315)0.7950000000:0.0047727268,Pat261:0.0047753658)0.8030000000:0.0048299145)0.0000000000:0.0000001457)0.0000000000:0.0000001455,Pat265:0.0145720072)0.7560000000:0.0119201701)1.0000000000:1.1592547148,(NZWai14:0.0210522715,((((((NZWai21:0.0202263160,(NZBul2:0.0136254044,NZTuk27:0.0432839467)0.7480000000:0.0067022488)0.0000000000:0.0000003390,NZTuk10:0.0350737396)0.6440000000:0.0066772239,NZBay1:0.0204935360)0.0000000000:0.0000002598,NZBul15:0.0133940745)0.0000000000:0.0000003116,NZCas38:0.0417217840)0.8340000000:0.0140148593,NZCas24:0.0275078933)0.8380000000:0.0238159435)0.9070000000:0.2805771421)0.9790000000:0.3849532570,NZBay12:0.0000087323)0.7520000000:0.0180247096,Tas1:0.0269922135)0.7520000000:0.0096981226,Tas7:0.0000009091,FullGm:0.4340248949);
