# Supplementary material for: Surviving historical Patagonian landscapes and climate: molecular insights from Galaxias maculatus
Source: BMC Evol Biol. 2010 Mar 8;10:67. doi: 10.1186/1471-2148-10-67 (PMC2838892; doi:10.1186/1471-2148-10-67)
Supplement: Additional file 2 — Maximum likelihood analysis of ~150 haplotypes derived from Tasmanian and New Zealand origins using partial isolates of control region sequences. Phylogenetic analyses presented in Additional files 1 and 2 were conducted using partial isolates of control region sequences from [30] (AF240184-AF240339) to justify the use of a single sequence as an outgroup. File is Newick format. [file 1471-2148-10-67-S2.TXT]

(((((((((((((((((NZCas31:0.0000000001,((NZBul5:0.0000005588,((NZWai17:0.0062807594,NZTuk33:0.0000000001)0.0000000000:0.0000006190,(NZtuk36:0.0000000001,NZBay14:0.0062889964)0.8590000000:0.0062815010)0.8490000000:0.0063180353)0.8740000000:0.0063588717,NZtuk35:0.0000000001)0.0000000000:0.0000003831)0.0000000000:0.0000005434,(NZWai5:0.0000006084,(NZCas10:0.0196910407,NZCas27:0.0000006166)0.8320000000:0.0063498979)0.8430000000:0.0063518506)0.0000000000:0.0000005899,(((NZBul6:0.0133047549,(NZTuk26:0.0211737472,(NZCas3:0.0133425883,NZTuk34:0.0059902338)0.7450000000:0.0062739709)0.7530000000:0.0068770405)0.7570000000:0.0062761167,(NZWai36:0.0062055944,NZBul13:0.0000000001)0.7900000000:0.0065661716)0.7610000000:0.0061788876,NZWai18:0.0000005686)0.8480000000:0.0063518576)0.0000000000:0.0000004035,(((NZCas25:0.0347653459,(NZCas6:0.0000006570,((NZWai8:0.0000006846,(NZCas35:0.0126059585,(NZWai22:0.0000000001,NZWai33:0.0000000001)0.0000000000:0.0000004120)0.8860000000:0.0125800531)0.9710000000:0.0193827087,(NZWai1:0.0198593221,NZTuk10:0.0065281667)0.0000000000:0.0000004663)0.8380000000:0.0064081505)0.7710000000:0.0065192358)0.7670000000:0.0064091941,(NZBul7:0.0196995215,NZBay15:0.0130789841)0.0000000000:0.0000004078)0.8030000000:0.0063459775,NZWai27:0.0266691635)0.0000000000:0.0000006930)0.0000000000:0.0000006402,((NZCas26:0.0131248656,NZCas36:0.0133137922)0.8330000000:0.0130387192,(NZBul12:0.0500528695,(((NZBul15:0.0126488321,(NZBay11:0.0061896597,(NZWai21:0.0189499699,(NZWai11:0.0062697766,NZBul3:0.0124129031)0.6070000000:0.0064202032)0.0000000000:0.0000008406)0.8300000000:0.0062312580)0.0000000000:0.0000006853,((((NZBul18:0.0126882795,(NZCas5:0.0062184063,(NZWai23:0.0125935048,NZCas20:0.0000000001)0.0000000000:0.0000005787)0.0000000000:0.0000003911)0.0000000000:0.0000006569,(NZTuk5:0.0063413147,NZBay2:0.0139136930)0.7590000000:0.0063413196)0.8970000000:0.0062718617,(NZCas2:0.0062186597,(NZBay3:0.0061736342,(NZBay19:0.0124230927,(NZTuk28:0.0061784000,(NZBay9:0.0000000001,NZBay10:0.0000000001)0.0000000000:0.0000004965)0.0000000000:0.0000003670)0.0000000000:0.0000006094)0.8710000000:0.0062184237)0.0000000000:0.0000004328)0.0000000000:0.0062720561,((((((NZBay18:0.0217541974,((NZWai31:0.0000006043,NZTuk6:0.0063328957)0.0000000000:0.0000018063,(NZBay7:0.0224502254,(NZCas8:0.0066438167,NZCas30:0.0138346430)0.9500000000:0.0373362875)0.1850000000:0.0198011789)0.8210000000:0.0132547960)0.8240000000:0.0131119311,(NZCas29:0.0126514260,(((NZWai28:0.0132314875,(NZCas23:0.0129032713,(NZBul19:0.0061626327,NZTuk16:0.0061626323)0.0000000000:0.0000005190)0.7750000000:0.0062310446)0.7640000000:0.0062553827,(NZWai24:0.0129379643,NZWai32:0.0198378473)0.7540000000:0.0063435611)0.0000000000:0.0000006960,(NZWai14:0.0129180654,(((NZBul20:0.0137449950,NZTuk13:0.0217886266)0.7140000000:0.0057145260,NZBay5:0.0063843489)0.7930000000:0.0064504219,(((NZTuk7:0.0132639569,((NZTuk2:0.0133631627,(NZWai13:0.0065717751,NZBul23:0.0066413770)0.7950000000:0.0066470742)0.0000000000:0.0000006622,NZTuk37:0.0435483491)0.0000000000:0.0000006468)0.8180000000:0.0065259949,((NZWai38:0.0000000001,NZTuk39:0.0130541658)0.0000000000:0.0000005467,(NZBul24:0.0068349347,((NZWai26:0.0133529197,NZTuk11:0.0210559577)0.7440000000:0.0064147337,((NZCas39:0.0131646170,NZTuk17:0.0000006398)0.0000000000:0.0000006036,(NZWai4:0.0064254518,(NZBul11:0.0064829399,NZTuk31:0.0065821209)0.0000000000:0.0000006804)0.8640000000:0.0065285216)0.0000000000:0.0000004513)0.7950000000:0.0067153749)0.7950000000:0.0064628086)0.0000000000:0.0000006450)0.8510000000:0.0064274363,((((NZTuk15:0.0000006168,((NZCas33:0.0063010709,(NZBul8:0.0195028084,NZTuk18:0.0000007817)0.7160000000:0.0138949803)0.8430000000:0.0136167204,(NZWai34:0.0061906291,NZWai10:0.0130691944)0.6330000000:0.0065677542)0.0000000000:0.0000005496)0.9110000000:0.0063359605,(NZTuk25:0.0133973812,(NZWai30:0.0063346295,NZBul9:0.0000006044)0.8530000000:0.0063582316)0.0000000000:0.0000006773)0.0000000000:0.0000004283,NZBul17:0.0127382672)0.0000000000:0.0000004800,((NZWai29:0.0342468017,NZWai7:0.0000004525)0.0000000000:0.0000004023,NZBay13:0.0343957247)0.7990000000:0.0063808139)0.0000000000:0.0000004315)0.0000000000:0.0000005599)0.0000000000:0.0000004947)0.8180000000:0.0063348669)0.0000000000:0.0000004077)0.0000000000:0.0000006303)0.7890000000:0.0075017182,NZCas28:0.0054733832)0.9410000000:0.0299489163,(NZWai15:0.0119454845,NZBul22:0.0077818836)0.5540000000:0.0127415350)0.7020000000:0.0057077857,((NZCas24:0.0197564133,(((NZWai16:0.0000004547,(NZTuk14:0.0000005949,(NZWai6:0.0134054172,(NZBul10:0.0000006344,NZCas21:0.0066272418)0.0000000000:0.0032652520)0.0000000000:0.0032633669)0.8600000000:0.0064466828)0.0000000000:0.0000005513,NZWai20:0.0064466788)0.0000000000:0.0000004204,NZCas7:0.0132413253)0.0000000000:0.0000007428)0.8280000000:0.0064878223,(NZBul1:0.0406473146,(NZCas9:0.0198440930,NZBay8:0.0133201530)0.1710000000:0.0060754289)0.0000000000:0.0000012203)0.7910000000:0.0063419428)0.0000000000:0.0000005929,((((NZCas13:0.0125709213,((NZTuk19:0.0063529255,NZTuk29:0.0000000001)0.0000000000:0.0000003742,NZTuk38:0.0195282483)0.2970000000:0.0063062397)0.0000000000:0.0000005977,(NZBul2:0.0126774036,((NZWai9:0.0275765273,NZWai19:0.0072968615)0.6920000000:0.0055092319,(NZCas32:0.0000006879,NZTuk12:0.0125221917)0.8630000000:0.0128272758)0.7970000000:0.0065054768)0.0000000000:0.0000004006)0.0000000000:0.0000004412,(NZWai3:0.0063478442,NZBay6:0.0130597846)0.7830000000:0.0063043079)0.0000000000:0.0000006844,((NZWai12:0.0264337501,NZCas4:0.0065025098)0.7590000000:0.0058751679,(NZBul14:0.0062316911,(NZCas11:0.0132254802,(NZTuk9:0.0134796832,NZTuk21:0.0131736886)0.7650000000:0.0063825327)0.7720000000:0.0060469882)0.0000000000:0.0000005976)0.8460000000:0.0062718062)0.8830000000:0.0062659206)0.8120000000:0.0062660502)0.0000000000:0.0000004087)0.0000000000:0.0000004498,NZCas38:0.0398999815)0.8130000000:0.0063063157)0.0000000000:0.0000008240)0.0000000000:0.0000004678)0.0000000000:0.0000004203,NZTuk32:0.0128650863)0.2670000000:0.0063980273,(NZTuk8:0.0216353688,(NZTuk22:0.0000005713,(NZWai35:0.0000000001,NZBul4:0.0000000001)0.9450000000:0.0132633479)0.0000000000:0.0000006040)0.8260000000:0.0064924364)0.0000000000:0.0000004549,((NZTuk30:0.0064539092,NZBay17:0.0064450998)0.0000000000:0.0000005251,((NZBay1:0.0000000001,NZBay4:0.0000000001)0.8400000000:0.0064472283,(NZBul16:0.0197374633,NZBul21:0.0000004226)0.0000000000:0.0063982504)0.0000000000:0.0000005215)0.0000000000:0.0000004472)0.8410000000:0.0064448537,(NZTuk23:0.0199976337,NZTuk20:0.0000006922)0.0000000000:0.0000006571)0.7720000000:0.0088520131,((NZTuk4:0.0234326347,(NZTuk24:0.0087242285,NZBay16:0.0254935262)0.7600000000:0.0180847321)0.7710000000:0.0179361062,NZTuk27:0.0301152117)0.6370000000:0.0100671378)0.7190000000:0.0107356205,NZCas34:0.0000013141)1.0000000000:0.4992586406,NZBay12:0.0054656094)0.6970000000:0.0078731340,Tas1:0.0276326815)0.7480000000:0.0068077703,(((Tas6:0.0062280401,Tas11:0.0064555504)0.7930000000:0.0066475017,(Tas10:0.0000000001,(Tas3:0.0000000001,Tas9:0.0000000001)0.0000000000:0.0000000001)0.0000000000:0.0000006344)0.8900000000:0.0063626523,(Tas8:0.0000000001,(Tas2:0.0000000001,Tas7:0.0000000001)0.0000000000:0.0000000001)0.0000000000:0.0000004566)0.7750000000:0.0071753664)0.7080000000:0.0055309671,Tas4:0.0062275948)0.0000000000:0.0000005703,Tas12:0.0000000001)0.0000000000:0.0000005857,FullGm:0.2309715353,Tas5:0.0000000001);
